# Supplementary material for: Translation, cultural adaptation, and validation of the PHQ-9 and GAD-7 in Kinyarwanda for primary care in the United States
Source: PLoS One. 2024 Oct 17;19(10):e0302953. doi: 10.1371/journal.pone.0302953 (PMC11486410; doi:10.1371/journal.pone.0302953)
Supplement: S1 Dataset — (XLSX) [file pone.0302953.s004.xlsx]

## Sheet: Dataset PHQ9 GAD7 for AMOS_PHQ
P1	P2	P3	P4	P5	P6	P7	P8	P9
0	0	0	0	0	0	0	0	0
0	0	0	0	0	0	0	0	0
0	0	0	0	0	0	0	0	0
0	1	1	1	0	0	0	0	0
0	0	0	0	0	0	0	0	0
1	0	0	0	0	0	0	0	0
0	0	0	1	0	0	0	0	0
0	0	0	0	0	0	0	0	0
0	0	0	0	0	0	0	0	0
0	0	1	0	0	0	0	0	0
0	1	0	0	1	1	1	0	0
0	0	0	0	0	0	0	0	0
0	0	0	0	0	0	0	0	0
0	0	0	1	0	0	0	0	0
0	0	0	0	0	0	0	0	0
0	0	0	0	1	0	1	0	0
0	0	0	0	0	0	0	0	0
0	0	0	0	0	0	0	0	0
1	1	1	1	0	0	2	0	0
0	0	1	0	0	0	0	0	0
0	0	0	1	1	0	0	0	0
0	0	0	0	0	0	0	0	0
0	0	0	1	1	0	0	0	0
0	0	0	0	0	0	0	0	0
0	0	0	0	1	0	0	0	0
0	0	0	0	0	0	0	0	0
0	0	0	1	0	0	0	0	0
1	1	0	0	0	1	0	0	0
1	2	3	2	1	2	0	0	0
0	0	0	0	0	0	0	0	0
0	0	0	0	0	0	0	0	0
0	0	0	0	0	0	0	0	0
1	0	1	0	0	0	0	0	0
0	0	0	0	0	0	0	0	0
1	1	0	1	1	1	2	1	1
0	0	1	1	0	0	0	0	0
0	0	0	0	0	0	0	0	0
0	0	0	1	0	0	0	0	0
0	0	0	1	0	0	0	0	0
1	0	0	1	0	0	0	0	0
0	0	1	2	1	0	0	0	0
0	0	0	1	0	0	0	0	0
3	3	3	3	1	3	3	3	3
0	0	0	0	0	0	0	0	0
0	0	0	1	0	0	0	0	0
1	2	0	1	0	0	0	0	0
1	2	1	1	2	1	2	0	0
0	0	0	0	0	0	0	0	0
0	1	0	0	0	0	0	0	0
0	0	0	1	0	0	0	0	0
0	0	0	0	0	0	0	0	0
0	0	0	0	0	0	0	0	0
0	0	0	0	0	0	0	0	0
0	0	1	1	0	0	0	0	0
0	0	0	1	2	0	1	0	0
0	0	0	0	0	0	0	0	0
0	0	0	1	0	0	0	0	0
0	0	0	0	0	0	0	0	0
0	0	0	0	0	0	0	0	0
0	0	1	0	0	0	0	0	0
0	0	2	1	0	0	1	0	0
0	0	0	0	0	0	0	0	0
0	0	0	0	0	0	0	0	0
3	0	3	1	3	0	0	0	0
1	0	1	1	3	0	1	0	0
0	0	0	3	0	0	0	0	0
0	0	0	0	0	0	0	0	0
0	0	1	0	0	0	0	0	0
0	0	0	0	0	0	0	0	0
0	0	0	1	0	0	0	0	0
0	0	0	0	0	0	0	0	0
1	0	0	0	0	0	0	0	0
0	0	0	0	0	0	0	0	0
0	0	0	0	0	0	0	0	0
1	1	0	1	0	0	0	0	0
0	0	0	1	1	0	0	0	0
0	0	0	0	0	0	0	0	0
0	0	0	0	0	0	0	0	0
0	0	0	1	0	0	0	0	0
0	0	0	0	0	0	0	0	0
0	0	0	1	1	0	0	0	0
0	0	0	0	0	0	0	0	0
0	0	0	0	0	0	0	0	0
0	0	0	0	0	0	0	0	0
0	0	0	0	0	0	0	0	0
0	0	1	0	1	0	0	0	0
0	0	0	0	1	0	0	0	0
0	1	1	3	2	2	1	0	0
0	0	1	1	1	0	0	0	0
0	1	1	1	0	0	0	0	0
0	0	0	0	0	0	0	0	0
0	0	0	0	0	0	0	1	0
0	0	0	3	1	0	0	0	0
0	1	1	1	0	0	0	0	0
0	0	1	2	1	0	3	0	0
0	0	0	1	0	0	0	0	0
0	1	1	1	0	0	0	0	0
1	1	0	1	0	0	0	0	0
2	2	3	1	0	1	1	0	0
0	0	1	0	0	0	0	0	0
0	2	1	3	0	3	1	0	2
0	0	0	1	0	0	0	0	0
0	0	0	1	0	0	0	0	0
0	0	1	0	0	0	0	0	0
0	0	2	1	0	0	0	0	0
0	0	0	2	0	0	0	0	0
0	0	0	0	0	0	0	0	0
0	0	0	3	0	3	0	0	1
0	0	0	0	0	0	0	0	0
0	0	1	1	0	0	1	0	0
0	0	0	0	0	0	0	0	0
0	0	0	0	0	0	0	0	0
0	0	0	0	0	0	0	0	0
1	0	0	1	0	0	0	0	0
