# Supplementary material for: Translation, cultural adaptation, and validation of the PHQ-9 and GAD-7 in Kinyarwanda for primary care in the United States
Source: PLoS One. 2024 Oct 17;19(10):e0302953. doi: 10.1371/journal.pone.0302953 (PMC11486410; doi:10.1371/journal.pone.0302953)
Supplement: S2 Dataset — (XLSX) [file pone.0302953.s005.xlsx]

## Sheet: Dataset PHQ9 GAD7 for AMOS_GAD
G1	G2	G3	G4	G5	G6	G7
0	0	0	0	0	0	0
0	0	0	0	0	0	0
0	0	0	0	0	0	0
1	0	0	0	1	1	1
0	0	0	0	0	0	0
0	0	1	0	0	0	2
0	0	0	0	0	0	0
0	0	0	0	0	0	0
0	0	0	0	0	0	0
0	0	0	0	0	0	0
1	1	0	0	0	0	0
0	0	2	0	0	0	0
0	0	0	0	0	0	0
0	0	0	0	0	0	0
1	0	0	0	0	0	1
0	0	0	0	0	0	0
0	0	0	0	0	0	0
0	0	0	0	0	0	0
0	0	0	0	0	0	0
0	0	0	0	0	0	0
0	0	0	0	0	0	0
1	0	0	0	0	0	0
0	0	0	0	0	0	0
0	0	0	0	0	0	0
0	0	0	0	0	0	0
0	0	0	0	0	0	0
0	0	0	0	0	0	0
0	0	0	0	0	0	0
1	0	0	0	0	0	1
2	3	3	3	2	1	3
0	0	0	0	0	0	0
0	0	0	0	0	0	0
0	0	0	0	0	0	0
0	0	0	0	0	0	0
0	0	0	0	0	0	0
0	0	0	0	0	1	0
1	1	3	1	1	1	3
0	0	0	0	0	0	0
0	0	0	0	0	0	0
0	0	0	0	0	0	1
0	0	0	0	0	0	0
1	0	0	0	1	0	1
0	0	0	0	1	0	0
0	0	0	0	0	0	0
3	2	2	3	3	3	3
0	0	0	0	0	0	0
0	0	0	0	0	0	0
0	0	0	0	0	0	1
2	1	2	1	2	1	1
0	0	0	0	0	0	0
0	0	0	0	0	0	0
0	0	0	0	0	0	0
0	0	0	0	0	0	0
0	0	0	0	0	0	0
0	0	0	0	0	0	0
1	0	0	0	0	0	0
0	0	0	0	0	0	0
1	0	0	0	0	0	0
0	0	0	0	0	0	0
0	0	0	1	0	0	0
0	0	0	0	0	0	0
0	0	0	0	0	0	0
0	0	0	0	0	0	0
1	0	0	0	0	0	0
0	0	0	0	0	0	0
0	0	0	0	0	0	0
3	0	0	2	2	0	0
1	0	0	0	0	0	0
0	0	0	0	0	0	0
0	0	0	0	0	0	0
0	0	0	0	0	0	0
0	0	0	0	0	0	0
1	0	0	0	0	0	0
0	0	0	0	0	0	0
0	0	0	0	0	0	0
0	0	0	0	0	0	0
0	0	0	0	0	0	0
0	0	1	0	0	1	1
0	0	0	0	0	0	0
0	0	0	0	0	0	0
1	0	0	0	0	0	0
0	0	0	1	0	0	1
0	0	0	0	0	0	0
1	0	0	0	0	0	0
0	0	0	0	0	0	0
0	1	1	0	0	0	1
0	0	0	0	0	0	0
0	0	0	0	0	0	0
1	0	1	0	0	0	0
0	0	0	0	0	0	0
1	0	0	0	0	0	0
0	0	0	0	0	0	0
0	0	0	0	0	0	0
0	0	0	0	0	0	0
0	0	0	0	0	0	0
0	1	0	0	0	0	0
0	0	0	1	0	0	0
0	0	0	1	0	0	0
0	0	0	0	0	0	0
0	0	0	1	0	1	0
0	0	0	1	0	0	1
0	0	0	0	0	0	0
0	0	0	0	0	0	0
3	2	2	0	1	1	1
0	0	0	0	0	0	0
1	1	0	0	0	0	0
0	0	0	0	0	0	0
0	0	0	0	0	0	0
0	0	0	1	0	0	1
1	0	0	0	0	0	0
0	0	0	0	0	0	0
0	0	0	0	0	0	0
0	0	0	0	0	0	0
0	0	0	0	0	0	0
1	0	0	0	0	0	0
0	0	0	0	0	0	0
0	0	0	0	0	0	0
0	0	1	0	0	0	0
